# Supplementary material for: Encoding of everyday objects in older adults: Episodic memory assessment in virtual reality
Source: Front Aging Neurosci. 2023 Mar 13;15:1100057. doi: 10.3389/fnagi.2023.1100057 (PMC10040840; doi:10.3389/fnagi.2023.1100057)
Supplement: Supplementary file 1 [file Data_Sheet_1.ZIP]

Archive with 5 entries (5 files):
- characteristics.csv
- memoryData.csv
- memoryitems.csv
- readme.txt
- source.r
