# Supplementary material for: Encoding of everyday objects in older adults: Episodic memory assessment in virtual reality
Source: Front Aging Neurosci. 2023 Mar 13;15:1100057. doi: 10.3389/fnagi.2023.1100057 (PMC10040840; doi:10.3389/fnagi.2023.1100057)
Supplement: Supplementary file 1 [file Data_Sheet_1.ZIP › characteristics.csv]

id	age	edu	gender	nonverbaliq	verbaliq	genExecCap	recall
memory01	24	16	female	116	118	-0.938034129050053	34.4
memory04	22	15.5	female	106	93	-0.0768232187803286	27.2
memory05	23	13	female	119	104	-0.416485954190733	31.8
memory07	24	12	female	123	112	0.193887419331038	27.8
memory08	25	12	female	125	97	2.02229559695083	36.8
memory09	24	17	female	126	107	-0.324911899656583	32.2
memory10	25	18	female	120	107	-0.593121349031254	37.4
memory11	25	17.5	female	116	130	-0.596166576476843	26.2
memory12	25	18	male	120	118	1.39018636678223	34.6
memory13	23	17	female	134	118	-0.731535866952365	34.8
memory14	23	12	female	119	100	0.154923883210746	32
memory15	32	22	male	100	104	-1.05190249460026	22.8
memory16	33	20	male	120	143	0.291185279243541	25.4
memory17	26	18	male	102	118	0.414613902635378	34.6
memory18	46	15	female	130	112	-0.895328452500994	20.2
memory19	24	17	male	126	104	0.613961362174185	20.2
memory20	44	19	female	117	136	0.553444772021943	27
memory21	26	18	female	108	100	-0.354027886445333	32.2
memory22	22	14.5	female	126	124	0.155389529235089	29.6
memory23	22	15	female	128	107	1.69661669885583	31.6
memory24	46	17	female	118	145	1.10455575833744	28.2
memory25	25	18	female	120	100	-1.46284402662303	30.8
memory26	52	17	female	112	136	-0.403650648194566	24.6
memory27	20	13	female	127	94	0.727044757805364	31.6
memory28	25	18	female	113	104	-0.0046298696074909	36
memory29	22	15	male	136	97	-0.544632480708575	27
memory30	58	25	male	134	107	1.28576236780938	26.2
memory31	24	15	female	114	124	-1.80932318924607	29.2
memory32	28	20	female	122	124	0.757090748876363	34.2
memory33	30	19.5	male	123	112	0.185060614261996	27.6
memory34	21	14	female	112	97	-0.0188344871090245	36.8
memory35	68	11	female	81	118	-0.374737035639603	31.4
memory36	64	11	female	108	112	-0.702437541044443	23.4
memory37	78	19	male	109	130	-0.48815092815304	26
memory38	63	12	female	112	143	-0.9783218525426	29.6
memory39	73	9	female	98	124	-1.96877647877798	29
memory42	59	12	female	111	107	-1.05854720007052	28.6
memory43	64	27	male	132	101	0.11396409223119	25.6
memory45	80	20	female	106	130	1.6574949571247	28.4
memory48	83	7	female	87	97	-1.99059881505967	23.8
memory52	73	12	female	107	130	-0.108453128896121	34.2
memory57	73	16	male	127	130	2.05035376107672	33.8
memory59	73	20	male	127	143	2.71709505264438	29.2
memory61	70	18	male	116	118	0.613655778850143	25
memory62	66	12	male	119	112	-1.58237730768822	25.6
memory63	75	15	female	100	112	-0.268543526920409	32.4
memory65	69	18	male	114	136	0.126837145535115	27.6
memory66	65	20	male	123	143	0.917776498972485	33.6
