# Supplementary material for: Encoding of everyday objects in older adults: Episodic memory assessment in virtual reality
Source: Front Aging Neurosci. 2023 Mar 13;15:1100057. doi: 10.3389/fnagi.2023.1100057 (PMC10040840; doi:10.3389/fnagi.2023.1100057)
Supplement: Supplementary file 1 [file Data_Sheet_1.ZIP › memoryData.csv]

id	trial	object
memory01	trial.1	1
memory01	trial.1	41
memory01	trial.1	27
memory01	trial.1	42
memory01	trial.1	12
memory01	trial.1	13
memory01	trial.1	23
memory01	trial.1	24
memory01	trial.1	10
memory01	trial.1	36
memory01	trial.1	16
memory01	trial.1	6
memory01	trial.1	30
memory01	trial.1	44
memory01	trial.1	29
memory01	trial.1	5
memory01	trial.1	33
memory01	trial.1	38
memory01	trial.2	46
memory01	trial.2	37
memory01	trial.2	35
memory01	trial.2	28
memory01	trial.2	40
memory01	trial.2	39
memory01	trial.2	4
memory01	trial.2	3
memory01	trial.2	10
memory01	trial.2	24
memory01	trial.2	45
memory01	trial.2	44
memory01	trial.2	23
memory01	trial.2	11
memory01	trial.2	21
memory01	trial.2	41
memory01	trial.2	43
memory01	trial.2	6
memory01	trial.2	7
memory01	trial.2	19
memory01	trial.2	36
memory01	trial.2	16
memory01	trial.2	13
memory01	trial.2	12
memory01	trial.2	42
memory01	trial.2	27
memory01	trial.2	31
memory01	trial.2	29
memory01	trial.2	30
memory01	trial.2	32
memory01	trial.2	22
memory01	trial.2	1
memory01	trial.2	5
memory01	trial.2	18
memory01	trial.2	25
memory01	trial.2	15
memory01	trial.3	14
memory01	trial.3	26
memory01	trial.3	43
memory01	trial.3	6
memory01	trial.3	3
memory01	trial.3	41
memory01	trial.3	42
memory01	trial.3	21
memory01	trial.3	32
memory01	trial.3	28
memory01	trial.3	40
memory01	trial.3	39
memory01	trial.3	8
memory01	trial.3	13
memory01	trial.3	12
memory01	trial.3	16
memory01	trial.3	36
memory01	trial.3	33
memory01	trial.3	24
memory01	trial.3	10
memory01	trial.3	31
memory01	trial.3	15
memory01	trial.3	25
memory01	trial.3	44
memory01	trial.3	19
memory01	trial.3	22
memory01	trial.3	1
memory01	trial.3	4
memory01	trial.3	5
memory01	trial.3	27
memory01	trial.3	20
memory01	trial.3	11
memory01	trial.3	23
memory01	trial.3	46
memory01	trial.3	17
memory01	trial.3	38
memory01	trial.3	30
memory01	trial.3	29
memory01	trial.3	7
memory01	trial.4	43
memory01	trial.4	6
memory01	trial.4	3
memory01	trial.4	15
memory01	trial.4	25
memory01	trial.4	18
memory01	trial.4	44
memory01	trial.4	14
memory01	trial.4	21
memory01	trial.4	41
memory01	trial.4	42
memory01	trial.4	27
memory01	trial.4	19
memory01	trial.4	22
memory01	trial.4	10
memory01	trial.4	16
memory01	trial.4	36
memory01	trial.4	33
memory01	trial.4	24
memory01	trial.4	30
memory01	trial.4	29
memory01	trial.4	32
memory01	trial.4	28
memory01	trial.4	4
memory01	trial.4	1
memory01	trial.4	39
memory01	trial.4	40
memory01	trial.4	13
memory01	trial.4	8
memory01	trial.4	12
memory01	trial.4	38
memory01	trial.4	17
memory01	trial.4	20
memory01	trial.4	11
memory01	trial.4	23
memory01	trial.4	7
memory01	trial.4	31
memory01	trial.4	5
memory01	trial.4	9
memory01	trial.4	26
memory01	trial.5	46
memory01	trial.5	43
memory01	trial.5	6
memory01	trial.5	42
memory01	trial.5	41
memory01	trial.5	27
memory01	trial.5	26
memory01	trial.5	9
memory01	trial.5	22
memory01	trial.5	36
memory01	trial.5	16
memory01	trial.5	24
memory01	trial.5	33
memory01	trial.5	19
memory01	trial.5	38
memory01	trial.5	28
memory01	trial.5	4
memory01	trial.5	1
memory01	trial.5	31
memory01	trial.5	7
memory01	trial.5	12
memory01	trial.5	13
memory01	trial.5	8
memory01	trial.5	20
memory01	trial.5	15
memory01	trial.5	11
memory01	trial.5	23
memory01	trial.5	30
memory01	trial.5	14
memory01	trial.5	40
memory01	trial.5	39
memory01	trial.5	10
memory01	trial.5	25
memory01	trial.5	18
memory01	trial.5	44
memory01	trial.5	32
memory01	trial.5	17
memory01	trial.5	45
memory01	trial.5	5
memory04	trial.1	1
memory04	trial.1	3
memory04	trial.1	8
memory04	trial.1	21
memory04	trial.1	44
memory04	trial.1	10
memory04	trial.1	24
memory04	trial.1	33
memory04	trial.1	41
memory04	trial.1	23
memory04	trial.1	34
memory04	trial.1	13
memory04	trial.1	15
memory04	trial.2	21
memory04	trial.2	41
memory04	trial.2	6
memory04	trial.2	43
memory04	trial.2	3
memory04	trial.2	4
memory04	trial.2	28
memory04	trial.2	37
memory04	trial.2	16
memory04	trial.2	24
memory04	trial.2	33
memory04	trial.2	36
memory04	trial.2	12
memory04	trial.2	9
memory04	trial.2	11
memory04	trial.2	34
memory04	trial.2	32
memory04	trial.2	38
memory04	trial.2	40
memory04	trial.2	1
memory04	trial.2	42
memory04	trial.2	27
memory04	trial.2	45
memory04	trial.2	46
memory04	trial.2	44
memory04	trial.2	29
memory04	trial.3	41
memory04	trial.3	42
memory04	trial.3	27
memory04	trial.3	3
memory04	trial.3	43
memory04	trial.3	45
memory04	trial.3	46
memory04	trial.3	15
memory04	trial.3	8
memory04	trial.3	12
memory04	trial.3	28
memory04	trial.3	40
memory04	trial.3	13
memory04	trial.3	10
memory04	trial.3	22
memory04	trial.3	19
memory04	trial.3	7
memory04	trial.3	18
memory04	trial.3	30
memory04	trial.3	23
memory04	trial.3	11
memory04	trial.3	38
memory04	trial.3	34
memory04	trial.3	6
memory04	trial.3	24
memory04	trial.3	36
memory04	trial.3	16
memory04	trial.3	4
memory04	trial.3	33
memory04	trial.3	21
memory04	trial.3	1
memory04	trial.3	35
memory04	trial.3	37
memory04	trial.3	32
memory04	trial.3	44
memory04	trial.3	25
memory04	trial.4	27
memory04	trial.4	42
memory04	trial.4	41
memory04	trial.4	15
memory04	trial.4	25
memory04	trial.4	38
memory04	trial.4	28
memory04	trial.4	40
memory04	trial.4	34
memory04	trial.4	11
memory04	trial.4	3
memory04	trial.4	6
memory04	trial.4	5
memory04	trial.4	22
memory04	trial.4	8
memory04	trial.4	13
memory04	trial.4	24
memory04	trial.4	33
memory04	trial.4	7
memory04	trial.4	35
memory04	trial.4	37
memory04	trial.4	12
memory04	trial.4	32
memory04	trial.4	29
memory04	trial.4	21
memory04	trial.5	42
memory04	trial.5	27
memory04	trial.5	41
memory04	trial.5	21
memory04	trial.5	18
memory04	trial.5	29
memory04	trial.5	44
memory04	trial.5	38
memory04	trial.5	23
memory04	trial.5	11
memory04	trial.5	6
memory04	trial.5	5
memory04	trial.5	3
memory04	trial.5	28
memory04	trial.5	40
memory04	trial.5	35
memory04	trial.5	37
memory04	trial.5	9
memory04	trial.5	30
memory04	trial.5	46
memory04	trial.5	1
memory04	trial.5	10
memory04	trial.5	8
memory04	trial.5	13
memory04	trial.5	12
memory04	trial.5	19
memory04	trial.5	7
memory04	trial.5	24
memory04	trial.5	33
memory04	trial.5	31
memory04	trial.5	15
memory04	trial.5	25
memory04	trial.5	36
memory04	trial.5	16
memory04	trial.5	45
memory04	trial.5	17
memory05	trial.1	45
memory05	trial.1	27
memory05	trial.1	43
memory05	trial.1	3
memory05	trial.1	4
memory05	trial.1	34
memory05	trial.1	13
memory05	trial.1	12
memory05	trial.1	31
memory05	trial.1	23
memory05	trial.1	24
memory05	trial.1	33
memory05	trial.1	18
memory05	trial.1	25
memory05	trial.1	35
memory05	trial.1	21
memory05	trial.1	30
memory05	trial.1	17
memory05	trial.2	46
memory05	trial.2	45
memory05	trial.2	12
memory05	trial.2	13
memory05	trial.2	5
memory05	trial.2	23
memory05	trial.2	31
memory05	trial.2	38
memory05	trial.2	30
memory05	trial.2	43
memory05	trial.2	3
memory05	trial.2	34
memory05	trial.2	24
memory05	trial.2	33
memory05	trial.2	16
memory05	trial.2	10
memory05	trial.2	36
memory05	trial.2	35
memory05	trial.2	8
memory05	trial.2	15
memory05	trial.2	25
memory05	trial.2	18
memory05	trial.2	44
memory05	trial.2	21
memory05	trial.2	32
memory05	trial.2	19
memory05	trial.2	22
memory05	trial.2	2
memory05	trial.2	28
memory05	trial.2	40
memory05	trial.2	6
memory05	trial.2	9
memory05	trial.2	1
memory05	trial.3	46
memory05	trial.3	45
memory05	trial.3	44
memory05	trial.3	4
memory05	trial.3	27
memory05	trial.3	42
memory05	trial.3	41
memory05	trial.3	21
memory05	trial.3	32
memory05	trial.3	8
memory05	trial.3	13
memory05	trial.3	12
memory05	trial.3	22
memory05	trial.3	16
memory05	trial.3	36
memory05	trial.3	10
memory05	trial.3	24
memory05	trial.3	33
memory05	trial.3	43
memory05	trial.3	3
memory05	trial.3	5
memory05	trial.3	17
memory05	trial.3	23
memory05	trial.3	40
memory05	trial.3	28
memory05	trial.3	30
memory05	trial.3	9
memory05	trial.3	31
memory05	trial.3	29
memory05	trial.3	38
memory05	trial.3	25
memory05	trial.3	15
memory05	trial.3	19
memory05	trial.3	2
memory05	trial.4	5
memory05	trial.4	4
memory05	trial.4	1
memory05	trial.4	43
memory05	trial.4	3
memory05	trial.4	30
memory05	trial.4	15
memory05	trial.4	25
memory05	trial.4	28
memory05	trial.4	40
memory05	trial.4	11
memory05	trial.4	23
memory05	trial.4	38
memory05	trial.4	32
memory05	trial.4	21
memory05	trial.4	41
memory05	trial.4	27
memory05	trial.4	42
memory05	trial.4	12
memory05	trial.4	13
memory05	trial.4	8
memory05	trial.4	22
memory05	trial.4	16
memory05	trial.4	36
memory05	trial.4	10
memory05	trial.4	24
memory05	trial.4	33
memory05	trial.4	34
memory05	trial.4	45
memory05	trial.4	18
memory05	trial.4	44
memory05	trial.4	29
memory05	trial.4	31
memory05	trial.4	35
memory05	trial.4	46
memory05	trial.4	19
memory05	trial.5	1
memory05	trial.5	5
memory05	trial.5	46
memory05	trial.5	19
memory05	trial.5	43
memory05	trial.5	3
memory05	trial.5	11
memory05	trial.5	23
memory05	trial.5	34
memory05	trial.5	32
memory05	trial.5	21
memory05	trial.5	41
memory05	trial.5	27
memory05	trial.5	42
memory05	trial.5	29
memory05	trial.5	31
memory05	trial.5	16
memory05	trial.5	36
memory05	trial.5	10
memory05	trial.5	24
memory05	trial.5	33
memory05	trial.5	7
memory05	trial.5	8
memory05	trial.5	13
memory05	trial.5	12
memory05	trial.5	22
memory05	trial.5	35
memory05	trial.5	30
memory05	trial.5	9
memory05	trial.5	6
memory05	trial.5	40
memory05	trial.5	28
memory05	trial.5	38
memory05	trial.5	44
memory05	trial.5	18
memory05	trial.5	25
memory05	trial.5	15
memory05	trial.5	4
memory07	trial.1	1
memory07	trial.1	3
memory07	trial.1	45
memory07	trial.1	6
memory07	trial.1	46
memory07	trial.1	9
memory07	trial.1	14
memory07	trial.1	36
memory07	trial.1	16
memory07	trial.1	33
memory07	trial.1	24
memory07	trial.1	13
memory07	trial.1	12
memory07	trial.1	21
memory07	trial.1	4
memory07	trial.1	38
memory07	trial.1	37
memory07	trial.1	18
memory07	trial.1	44
memory07	trial.1	31
memory07	trial.1	25
memory07	trial.1	41
memory07	trial.2	46
memory07	trial.2	1
memory07	trial.2	39
memory07	trial.2	40
memory07	trial.2	8
memory07	trial.2	3
memory07	trial.2	6
memory07	trial.2	5
memory07	trial.2	9
memory07	trial.2	14
memory07	trial.2	45
memory07	trial.2	13
memory07	trial.2	12
memory07	trial.2	28
memory07	trial.2	37
memory07	trial.2	24
memory07	trial.2	33
memory07	trial.2	21
memory07	trial.2	30
memory07	trial.2	41
memory07	trial.2	36
memory07	trial.2	44
memory07	trial.2	4
memory07	trial.2	32
memory07	trial.2	27
memory07	trial.2	23
memory07	trial.3	2
memory07	trial.3	29
memory07	trial.3	15
memory07	trial.3	4
memory07	trial.3	1
memory07	trial.3	3
memory07	trial.3	43
memory07	trial.3	21
memory07	trial.3	44
memory07	trial.3	38
memory07	trial.3	11
memory07	trial.3	6
memory07	trial.3	5
memory07	trial.3	13
memory07	trial.3	12
memory07	trial.3	28
memory07	trial.3	9
memory07	trial.3	14
memory07	trial.3	30
memory07	trial.3	37
memory07	trial.3	35
memory07	trial.3	24
memory07	trial.3	33
memory07	trial.3	22
memory07	trial.3	39
memory07	trial.3	40
memory07	trial.3	18
memory07	trial.3	32
memory07	trial.3	46
memory07	trial.3	41
memory07	trial.3	34
memory07	trial.3	36
memory07	trial.3	45
memory07	trial.3	25
memory07	trial.4	1
memory07	trial.4	2
memory07	trial.4	3
memory07	trial.4	4
memory07	trial.4	6
memory07	trial.4	43
memory07	trial.4	13
memory07	trial.4	12
memory07	trial.4	38
memory07	trial.4	45
memory07	trial.4	44
memory07	trial.4	18
memory07	trial.4	15
memory07	trial.4	8
memory07	trial.4	24
memory07	trial.4	33
memory07	trial.4	29
memory07	trial.4	37
memory07	trial.4	34
memory07	trial.4	21
memory07	trial.4	9
memory07	trial.4	14
memory07	trial.4	41
memory07	trial.4	46
memory07	trial.4	39
memory07	trial.4	40
memory07	trial.4	30
memory07	trial.4	17
memory07	trial.5	1
memory07	trial.5	3
memory07	trial.5	43
memory07	trial.5	4
memory07	trial.5	2
memory07	trial.5	45
memory07	trial.5	44
memory07	trial.5	18
memory07	trial.5	15
memory07	trial.5	8
memory07	trial.5	12
memory07	trial.5	13
memory07	trial.5	28
memory07	trial.5	34
memory07	trial.5	39
memory07	trial.5	40
memory07	trial.5	26
memory07	trial.5	24
memory07	trial.5	33
memory07	trial.5	37
memory07	trial.5	31
memory07	trial.5	46
memory07	trial.5	41
memory07	trial.5	27
memory07	trial.5	42
memory07	trial.5	21
memory07	trial.5	6
memory07	trial.5	36
memory07	trial.5	16
memory08	trial.1	1
memory08	trial.1	3
memory08	trial.1	5
memory08	trial.1	6
memory08	trial.1	7
memory08	trial.1	9
memory08	trial.1	10
memory08	trial.1	12
memory08	trial.1	13
memory08	trial.1	14
memory08	trial.1	15
memory08	trial.1	18
memory08	trial.1	20
memory08	trial.1	22
memory08	trial.1	23
memory08	trial.1	24
memory08	trial.1	25
memory08	trial.1	29
memory08	trial.1	30
memory08	trial.1	39
memory08	trial.1	40
memory08	trial.1	41
memory08	trial.1	42
memory08	trial.1	43
memory08	trial.2	1
memory08	trial.2	3
memory08	trial.2	4
memory08	trial.2	5
memory08	trial.2	6
memory08	trial.2	7
memory08	trial.2	8
memory08	trial.2	9
memory08	trial.2	10
memory08	trial.2	11
memory08	trial.2	12
memory08	trial.2	13
memory08	trial.2	14
memory08	trial.2	15
memory08	trial.2	16
memory08	trial.2	18
memory08	trial.2	19
memory08	trial.2	20
memory08	trial.2	21
memory08	trial.2	22
memory08	trial.2	23
memory08	trial.2	24
memory08	trial.2	25
memory08	trial.2	26
memory08	trial.2	27
memory08	trial.2	28
memory08	trial.2	29
memory08	trial.2	30
memory08	trial.2	31
memory08	trial.2	32
memory08	trial.2	34
memory08	trial.2	36
memory08	trial.2	37
memory08	trial.2	38
memory08	trial.2	39
memory08	trial.2	40
memory08	trial.2	41
memory08	trial.2	42
memory08	trial.2	43
memory08	trial.2	46
memory08	trial.3	1
memory08	trial.3	3
memory08	trial.3	4
memory08	trial.3	5
memory08	trial.3	6
memory08	trial.3	7
memory08	trial.3	8
memory08	trial.3	10
memory08	trial.3	11
memory08	trial.3	12
memory08	trial.3	13
memory08	trial.3	14
memory08	trial.3	15
memory08	trial.3	16
memory08	trial.3	18
memory08	trial.3	19
memory08	trial.3	20
memory08	trial.3	21
memory08	trial.3	22
memory08	trial.3	23
memory08	trial.3	24
memory08	trial.3	25
memory08	trial.3	26
memory08	trial.3	27
memory08	trial.3	28
memory08	trial.3	29
memory08	trial.3	30
memory08	trial.3	31
memory08	trial.3	32
memory08	trial.3	33
memory08	trial.3	34
memory08	trial.3	36
memory08	trial.3	37
memory08	trial.3	38
memory08	trial.3	39
memory08	trial.3	40
memory08	trial.3	41
memory08	trial.3	42
memory08	trial.3	43
memory08	trial.3	45
memory08	trial.3	46
memory08	trial.4	1
memory08	trial.4	3
memory08	trial.4	4
memory08	trial.4	5
memory08	trial.4	6
memory08	trial.4	7
memory08	trial.4	8
memory08	trial.4	10
memory08	trial.4	11
memory08	trial.4	12
memory08	trial.4	13
memory08	trial.4	14
memory08	trial.4	15
memory08	trial.4	16
memory08	trial.4	18
memory08	trial.4	19
memory08	trial.4	20
memory08	trial.4	21
memory08	trial.4	22
memory08	trial.4	23
memory08	trial.4	24
memory08	trial.4	25
memory08	trial.4	26
memory08	trial.4	27
memory08	trial.4	28
memory08	trial.4	29
memory08	trial.4	30
memory08	trial.4	31
memory08	trial.4	32
memory08	trial.4	34
memory08	trial.4	36
memory08	trial.4	37
memory08	trial.4	38
memory08	trial.4	39
memory08	trial.4	40
memory08	trial.4	41
memory08	trial.4	42
memory08	trial.4	43
memory08	trial.4	45
memory08	trial.4	46
memory08	trial.5	1
memory08	trial.5	3
memory08	trial.5	4
memory08	trial.5	5
memory08	trial.5	6
memory08	trial.5	7
memory08	trial.5	8
memory08	trial.5	10
memory08	trial.5	11
memory08	trial.5	12
memory08	trial.5	13
memory08	trial.5	14
memory08	trial.5	15
memory08	trial.5	16
memory08	trial.5	18
memory08	trial.5	19
memory08	trial.5	20
memory08	trial.5	21
memory08	trial.5	22
memory08	trial.5	23
memory08	trial.5	25
memory08	trial.5	26
memory08	trial.5	27
memory08	trial.5	28
memory08	trial.5	29
memory08	trial.5	30
memory08	trial.5	31
memory08	trial.5	32
memory08	trial.5	34
memory08	trial.5	36
memory08	trial.5	37
memory08	trial.5	38
memory08	trial.5	39
memory08	trial.5	40
memory08	trial.5	41
memory08	trial.5	42
memory08	trial.5	43
memory08	trial.5	45
memory08	trial.5	46
memory09	trial.1	2
memory09	trial.1	3
memory09	trial.1	4
memory09	trial.1	6
memory09	trial.1	13
memory09	trial.1	15
memory09	trial.1	18
memory09	trial.1	23
memory09	trial.1	25
memory09	trial.1	28
memory09	trial.1	32
memory09	trial.1	36
memory09	trial.1	37
memory09	trial.1	39
memory09	trial.1	43
memory09	trial.1	44
memory09	trial.1	46
memory09	trial.2	1
memory09	trial.2	2
memory09	trial.2	3
memory09	trial.2	4
memory09	trial.2	6
memory09	trial.2	8
memory09	trial.2	9
memory09	trial.2	10
memory09	trial.2	11
memory09	trial.2	12
memory09	trial.2	13
memory09	trial.2	16
memory09	trial.2	18
memory09	trial.2	19
memory09	trial.2	21
memory09	trial.2	22
memory09	trial.2	23
memory09	trial.2	24
memory09	trial.2	28
memory09	trial.2	33
memory09	trial.2	34
memory09	trial.2	35
memory09	trial.2	36
memory09	trial.2	37
memory09	trial.2	38
memory09	trial.2	39
memory09	trial.2	40
memory09	trial.2	41
memory09	trial.2	42
memory09	trial.2	43
memory09	trial.2	46
memory09	trial.3	1
memory09	trial.3	8
memory09	trial.3	3
memory09	trial.3	43
memory09	trial.3	6
memory09	trial.3	4
memory09	trial.3	18
memory09	trial.3	25
memory09	trial.3	13
memory09	trial.3	12
memory09	trial.3	23
memory09	trial.3	11
memory09	trial.3	10
memory09	trial.3	22
memory09	trial.3	29
memory09	trial.3	35
memory09	trial.3	37
memory09	trial.3	17
memory09	trial.3	21
memory09	trial.3	41
memory09	trial.3	27
memory09	trial.3	42
memory09	trial.3	26
memory09	trial.3	34
memory09	trial.3	40
memory09	trial.3	15
memory09	trial.3	45
memory09	trial.3	46
memory09	trial.3	32
memory09	trial.3	16
memory09	trial.3	36
memory09	trial.3	19
memory09	trial.3	24
memory09	trial.3	39
memory09	trial.3	7
memory09	trial.3	14
memory09	trial.3	2
memory09	trial.3	28
memory09	trial.4	1
memory09	trial.4	8
memory09	trial.4	3
memory09	trial.4	43
memory09	trial.4	6
memory09	trial.4	12
memory09	trial.4	13
memory09	trial.4	39
memory09	trial.4	4
memory09	trial.4	18
memory09	trial.4	25
memory09	trial.4	37
memory09	trial.4	17
memory09	trial.4	38
memory09	trial.4	11
memory09	trial.4	23
memory09	trial.4	28
memory09	trial.4	10
memory09	trial.4	22
memory09	trial.4	7
memory09	trial.4	34
memory09	trial.4	40
memory09	trial.4	46
memory09	trial.4	9
memory09	trial.4	32
memory09	trial.4	15
memory09	trial.4	41
memory09	trial.4	21
memory09	trial.4	42
memory09	trial.4	27
memory09	trial.4	16
memory09	trial.4	36
memory09	trial.4	29
memory09	trial.4	30
memory09	trial.4	44
memory09	trial.4	26
memory09	trial.4	31
memory09	trial.5	1
memory09	trial.5	3
memory09	trial.5	43
memory09	trial.5	8
memory09	trial.5	6
memory09	trial.5	21
memory09	trial.5	41
memory09	trial.5	42
memory09	trial.5	27
memory09	trial.5	39
memory09	trial.5	28
memory09	trial.5	4
memory09	trial.5	18
memory09	trial.5	12
memory09	trial.5	13
memory09	trial.5	34
memory09	trial.5	23
memory09	trial.5	11
memory09	trial.5	38
memory09	trial.5	7
memory09	trial.5	22
memory09	trial.5	10
memory09	trial.5	37
memory09	trial.5	30
memory09	trial.5	19
memory09	trial.5	2
memory09	trial.5	40
memory09	trial.5	15
memory09	trial.5	25
memory09	trial.5	45
memory09	trial.5	32
memory09	trial.5	9
memory09	trial.5	29
memory09	trial.5	31
memory09	trial.5	36
memory09	trial.5	16
memory09	trial.5	24
memory09	trial.5	26
memory10	trial.1	1
memory10	trial.1	2
memory10	trial.1	3
memory10	trial.1	4
memory10	trial.1	12
memory10	trial.1	13
memory10	trial.1	28
memory10	trial.1	23
memory10	trial.1	34
memory10	trial.1	45
memory10	trial.1	15
memory10	trial.1	32
memory10	trial.1	21
memory10	trial.1	41
memory10	trial.1	42
memory10	trial.1	16
memory10	trial.1	36
memory10	trial.1	46
memory10	trial.1	18
memory10	trial.1	25
memory10	trial.1	44
memory10	trial.1	37
memory10	trial.1	35
memory10	trial.1	17
memory10	trial.1	38
memory10	trial.1	43
memory10	trial.2	1
memory10	trial.2	2
memory10	trial.2	3
memory10	trial.2	4
memory10	trial.2	6
memory10	trial.2	7
memory10	trial.2	8
memory10	trial.2	14
memory10	trial.2	11
memory10	trial.2	23
memory10	trial.2	27
memory10	trial.2	42
memory10	trial.2	41
memory10	trial.2	21
memory10	trial.2	32
memory10	trial.2	26
memory10	trial.2	34
memory10	trial.2	15
memory10	trial.2	18
memory10	trial.2	44
memory10	trial.2	25
memory10	trial.2	19
memory10	trial.2	13
memory10	trial.2	12
memory10	trial.2	28
memory10	trial.2	36
memory10	trial.2	16
memory10	trial.2	24
memory10	trial.2	33
memory10	trial.2	45
memory10	trial.2	17
memory10	trial.2	43
memory10	trial.2	38
memory10	trial.2	39
memory10	trial.2	37
memory10	trial.2	40
memory10	trial.2	29
memory10	trial.3	1
memory10	trial.3	2
memory10	trial.3	3
memory10	trial.3	4
memory10	trial.3	5
memory10	trial.3	6
memory10	trial.3	7
memory10	trial.3	8
memory10	trial.3	9
memory10	trial.3	10
memory10	trial.3	14
memory10	trial.3	12
memory10	trial.3	13
memory10	trial.3	28
memory10	trial.3	31
memory10	trial.3	29
memory10	trial.3	22
memory10	trial.3	11
memory10	trial.3	23
memory10	trial.3	44
memory10	trial.3	18
memory10	trial.3	25
memory10	trial.3	19
memory10	trial.3	15
memory10	trial.3	30
memory10	trial.3	35
memory10	trial.3	39
memory10	trial.3	37
memory10	trial.3	40
memory10	trial.3	36
memory10	trial.3	16
memory10	trial.3	43
memory10	trial.3	33
memory10	trial.3	24
memory10	trial.3	17
memory10	trial.3	38
memory10	trial.3	26
memory10	trial.3	34
memory10	trial.3	46
memory10	trial.4	1
memory10	trial.4	2
memory10	trial.4	3
memory10	trial.4	4
memory10	trial.4	6
memory10	trial.4	7
memory10	trial.4	8
memory10	trial.4	9
memory10	trial.4	10
memory10	trial.4	14
memory10	trial.4	21
memory10	trial.4	41
memory10	trial.4	42
memory10	trial.4	27
memory10	trial.4	32
memory10	trial.4	11
memory10	trial.4	23
memory10	trial.4	15
memory10	trial.4	30
memory10	trial.4	44
memory10	trial.4	18
memory10	trial.4	25
memory10	trial.4	19
memory10	trial.4	34
memory10	trial.4	46
memory10	trial.4	36
memory10	trial.4	16
memory10	trial.4	33
memory10	trial.4	24
memory10	trial.4	29
memory10	trial.4	28
memory10	trial.4	12
memory10	trial.4	13
memory10	trial.4	31
memory10	trial.4	22
memory10	trial.4	40
memory10	trial.4	39
memory10	trial.4	37
memory10	trial.4	43
memory10	trial.4	17
memory10	trial.4	38
memory10	trial.5	1
memory10	trial.5	2
memory10	trial.5	3
memory10	trial.5	4
memory10	trial.5	6
memory10	trial.5	7
memory10	trial.5	8
memory10	trial.5	9
memory10	trial.5	10
memory10	trial.5	14
memory10	trial.5	21
memory10	trial.5	32
memory10	trial.5	41
memory10	trial.5	27
memory10	trial.5	42
memory10	trial.5	11
memory10	trial.5	23
memory10	trial.5	20
memory10	trial.5	26
memory10	trial.5	34
memory10	trial.5	46
memory10	trial.5	44
memory10	trial.5	18
memory10	trial.5	25
memory10	trial.5	19
memory10	trial.5	15
memory10	trial.5	30
memory10	trial.5	29
memory10	trial.5	31
memory10	trial.5	22
memory10	trial.5	12
memory10	trial.5	13
memory10	trial.5	28
memory10	trial.5	39
memory10	trial.5	37
memory10	trial.5	40
memory10	trial.5	36
memory10	trial.5	16
memory10	trial.5	24
memory10	trial.5	33
memory10	trial.5	43
memory10	trial.5	17
memory10	trial.5	38
memory10	trial.5	5
memory11	trial.1	35
memory11	trial.1	37
memory11	trial.1	46
memory11	trial.1	21
memory11	trial.1	27
memory11	trial.1	41
memory11	trial.1	18
memory11	trial.1	8
memory11	trial.1	13
memory11	trial.1	10
memory11	trial.1	4
memory11	trial.1	39
memory11	trial.2	1
memory11	trial.2	2
memory11	trial.2	37
memory11	trial.2	35
memory11	trial.2	45
memory11	trial.2	41
memory11	trial.2	3
memory11	trial.2	43
memory11	trial.2	42
memory11	trial.2	21
memory11	trial.2	34
memory11	trial.2	20
memory11	trial.2	11
memory11	trial.2	7
memory11	trial.2	5
memory11	trial.2	13
memory11	trial.2	44
memory11	trial.2	31
memory11	trial.2	22
memory11	trial.2	28
memory11	trial.2	10
memory11	trial.2	16
memory11	trial.2	36
memory11	trial.2	23
memory11	trial.2	30
memory11	trial.2	40
memory11	trial.2	39
memory11	trial.2	12
memory11	trial.2	8
memory11	trial.3	35
memory11	trial.3	37
memory11	trial.3	1
memory11	trial.3	2
memory11	trial.3	3
memory11	trial.3	42
memory11	trial.3	41
memory11	trial.3	21
memory11	trial.3	20
memory11	trial.3	19
memory11	trial.3	5
memory11	trial.3	31
memory11	trial.3	11
memory11	trial.3	18
memory11	trial.3	25
memory11	trial.3	12
memory11	trial.3	13
memory11	trial.3	8
memory11	trial.3	4
memory11	trial.3	28
memory11	trial.3	22
memory11	trial.3	10
memory11	trial.3	16
memory11	trial.3	33
memory11	trial.3	23
memory11	trial.3	30
memory11	trial.3	29
memory11	trial.3	45
memory11	trial.3	6
memory11	trial.3	38
memory11	trial.3	39
memory11	trial.3	40
memory11	trial.4	35
memory11	trial.4	37
memory11	trial.4	1
memory11	trial.4	27
memory11	trial.4	41
memory11	trial.4	3
memory11	trial.4	21
memory11	trial.4	5
memory11	trial.4	20
memory11	trial.4	11
memory11	trial.4	31
memory11	trial.4	8
memory11	trial.4	13
memory11	trial.4	12
memory11	trial.4	25
memory11	trial.4	18
memory11	trial.4	7
memory11	trial.4	38
memory11	trial.4	28
memory11	trial.4	22
memory11	trial.4	10
memory11	trial.4	4
memory11	trial.4	23
memory11	trial.4	30
memory11	trial.4	29
memory11	trial.4	39
memory11	trial.4	40
memory11	trial.5	35
memory11	trial.5	1
memory11	trial.5	37
memory11	trial.5	27
memory11	trial.5	3
memory11	trial.5	43
memory11	trial.5	41
memory11	trial.5	21
memory11	trial.5	20
memory11	trial.5	5
memory11	trial.5	6
memory11	trial.5	38
memory11	trial.5	8
memory11	trial.5	13
memory11	trial.5	12
memory11	trial.5	25
memory11	trial.5	29
memory11	trial.5	18
memory11	trial.5	28
memory11	trial.5	22
memory11	trial.5	4
memory11	trial.5	10
memory11	trial.5	31
memory11	trial.5	39
memory11	trial.5	40
memory11	trial.5	11
memory11	trial.5	23
memory11	trial.5	30
memory11	trial.5	16
memory11	trial.5	36
memory11	trial.5	19
memory12	trial.1	6
memory12	trial.1	43
memory12	trial.1	3
memory12	trial.1	30
memory12	trial.1	23
memory12	trial.1	40
memory12	trial.1	29
memory12	trial.1	21
memory12	trial.1	16
memory12	trial.1	45
memory12	trial.1	13
memory12	trial.1	12
memory12	trial.1	27
memory12	trial.1	42
memory12	trial.1	25
memory12	trial.1	2
memory12	trial.1	39
memory12	trial.1	10
memory12	trial.1	1
memory12	trial.1	32
memory12	trial.2	45
memory12	trial.2	46
memory12	trial.2	10
memory12	trial.2	6
memory12	trial.2	43
memory12	trial.2	3
memory12	trial.2	4
memory12	trial.2	19
memory12	trial.2	18
memory12	trial.2	29
memory12	trial.2	44
memory12	trial.2	11
memory12	trial.2	23
memory12	trial.2	16
memory12	trial.2	36
memory12	trial.2	8
memory12	trial.2	13
memory12	trial.2	12
memory12	trial.2	30
memory12	trial.2	39
memory12	trial.2	21
memory12	trial.2	27
memory12	trial.2	42
memory12	trial.2	41
memory12	trial.2	17
memory12	trial.2	26
memory12	trial.2	2
memory12	trial.2	7
memory12	trial.2	1
memory12	trial.2	5
memory12	trial.2	25
memory12	trial.2	20
memory12	trial.2	15
memory12	trial.2	9
memory12	trial.3	46
memory12	trial.3	1
memory12	trial.3	45
memory12	trial.3	31
memory12	trial.3	22
memory12	trial.3	37
memory12	trial.3	35
memory12	trial.3	18
memory12	trial.3	17
memory12	trial.3	38
memory12	trial.3	16
memory12	trial.3	36
memory12	trial.3	43
memory12	trial.3	3
memory12	trial.3	6
memory12	trial.3	21
memory12	trial.3	41
memory12	trial.3	27
memory12	trial.3	42
memory12	trial.3	40
memory12	trial.3	39
memory12	trial.3	13
memory12	trial.3	8
memory12	trial.3	12
memory12	trial.3	25
memory12	trial.3	4
memory12	trial.3	19
memory12	trial.3	29
memory12	trial.3	30
memory12	trial.3	9
memory12	trial.3	14
memory12	trial.3	32
memory12	trial.3	23
memory12	trial.3	11
memory12	trial.3	5
memory12	trial.3	28
memory12	trial.3	44
memory12	trial.3	10
memory12	trial.3	26
memory12	trial.3	15
memory12	trial.3	20
memory12	trial.4	43
memory12	trial.4	3
memory12	trial.4	42
memory12	trial.4	41
memory12	trial.4	27
memory12	trial.4	11
memory12	trial.4	23
memory12	trial.4	31
memory12	trial.4	22
memory12	trial.4	16
memory12	trial.4	36
memory12	trial.4	19
memory12	trial.4	28
memory12	trial.4	4
memory12	trial.4	18
memory12	trial.4	17
memory12	trial.4	6
memory12	trial.4	21
memory12	trial.4	30
memory12	trial.4	29
memory12	trial.4	10
memory12	trial.4	5
memory12	trial.4	25
memory12	trial.4	45
memory12	trial.4	14
memory12	trial.4	40
memory12	trial.4	39
memory12	trial.4	26
memory12	trial.4	2
memory12	trial.4	8
memory12	trial.4	13
memory12	trial.4	12
memory12	trial.4	15
memory12	trial.4	20
memory12	trial.4	46
memory12	trial.4	1
memory12	trial.4	9
memory12	trial.4	38
memory12	trial.5	43
memory12	trial.5	3
memory12	trial.5	6
memory12	trial.5	41
memory12	trial.5	42
memory12	trial.5	27
memory12	trial.5	29
memory12	trial.5	30
memory12	trial.5	26
memory12	trial.5	16
memory12	trial.5	36
memory12	trial.5	10
memory12	trial.5	28
memory12	trial.5	4
memory12	trial.5	19
memory12	trial.5	40
memory12	trial.5	39
memory12	trial.5	13
memory12	trial.5	8
memory12	trial.5	12
memory12	trial.5	11
memory12	trial.5	23
memory12	trial.5	17
memory12	trial.5	31
memory12	trial.5	22
memory12	trial.5	25
memory12	trial.5	15
memory12	trial.5	20
memory12	trial.5	45
memory12	trial.5	5
memory12	trial.5	2
memory12	trial.5	21
memory12	trial.5	7
memory12	trial.5	32
memory12	trial.5	9
memory12	trial.5	14
memory12	trial.5	37
memory12	trial.5	35
memory12	trial.5	46
memory12	trial.5	1
memory13	trial.1	1
memory13	trial.1	2
memory13	trial.1	30
memory13	trial.1	11
memory13	trial.1	20
memory13	trial.1	46
memory13	trial.1	44
memory13	trial.1	45
memory13	trial.1	27
memory13	trial.1	42
memory13	trial.1	41
memory13	trial.1	21
memory13	trial.1	16
memory13	trial.1	33
memory13	trial.1	24
memory13	trial.1	36
memory13	trial.1	38
memory13	trial.1	39
memory13	trial.1	40
memory13	trial.1	43
memory13	trial.1	3
memory13	trial.1	8
memory13	trial.1	13
memory13	trial.1	35
memory13	trial.1	37
memory13	trial.1	6
memory13	trial.2	1
memory13	trial.2	2
memory13	trial.2	4
memory13	trial.2	15
memory13	trial.2	9
memory13	trial.2	7
memory13	trial.2	34
memory13	trial.2	45
memory13	trial.2	11
memory13	trial.2	23
memory13	trial.2	32
memory13	trial.2	42
memory13	trial.2	27
memory13	trial.2	41
memory13	trial.2	21
memory13	trial.2	20
memory13	trial.2	8
memory13	trial.2	13
memory13	trial.2	12
memory13	trial.2	30
memory13	trial.2	16
memory13	trial.2	36
memory13	trial.2	24
memory13	trial.2	33
memory13	trial.2	10
memory13	trial.2	22
memory13	trial.2	14
memory13	trial.2	39
memory13	trial.2	40
memory13	trial.2	38
memory13	trial.2	26
memory13	trial.2	43
memory13	trial.2	3
memory13	trial.3	46
memory13	trial.3	45
memory13	trial.3	26
memory13	trial.3	5
memory13	trial.3	18
memory13	trial.3	25
memory13	trial.3	17
memory13	trial.3	30
memory13	trial.3	9
memory13	trial.3	14
memory13	trial.3	34
memory13	trial.3	15
memory13	trial.3	42
memory13	trial.3	41
memory13	trial.3	27
memory13	trial.3	21
memory13	trial.3	10
memory13	trial.3	22
memory13	trial.3	16
memory13	trial.3	36
memory13	trial.3	24
memory13	trial.3	33
memory13	trial.3	39
memory13	trial.3	40
memory13	trial.3	8
memory13	trial.3	13
memory13	trial.3	12
memory13	trial.3	29
memory13	trial.3	44
memory13	trial.3	11
memory13	trial.3	20
memory13	trial.3	23
memory13	trial.3	28
memory13	trial.3	19
memory13	trial.3	7
memory13	trial.3	2
memory13	trial.3	1
memory13	trial.3	4
memory13	trial.3	3
memory13	trial.3	43
memory13	trial.3	6
memory13	trial.3	38
memory13	trial.4	1
memory13	trial.4	2
memory13	trial.4	4
memory13	trial.4	3
memory13	trial.4	45
memory13	trial.4	26
memory13	trial.4	34
memory13	trial.4	27
memory13	trial.4	42
memory13	trial.4	21
memory13	trial.4	41
memory13	trial.4	11
memory13	trial.4	20
memory13	trial.4	23
memory13	trial.4	38
memory13	trial.4	32
memory13	trial.4	9
memory13	trial.4	18
memory13	trial.4	25
memory13	trial.4	44
memory13	trial.4	15
memory13	trial.4	10
memory13	trial.4	22
memory13	trial.4	12
memory13	trial.4	13
memory13	trial.4	8
memory13	trial.4	28
memory13	trial.4	19
memory13	trial.4	6
memory13	trial.4	43
memory13	trial.4	39
memory13	trial.4	40
memory13	trial.4	29
memory13	trial.4	30
memory13	trial.5	1
memory13	trial.5	2
memory13	trial.5	3
memory13	trial.5	4
memory13	trial.5	43
memory13	trial.5	6
memory13	trial.5	38
memory13	trial.5	11
memory13	trial.5	23
memory13	trial.5	20
memory13	trial.5	42
memory13	trial.5	27
memory13	trial.5	21
memory13	trial.5	41
memory13	trial.5	10
memory13	trial.5	22
memory13	trial.5	19
memory13	trial.5	24
memory13	trial.5	33
memory13	trial.5	39
memory13	trial.5	40
memory13	trial.5	9
memory13	trial.5	14
memory13	trial.5	34
memory13	trial.5	32
memory13	trial.5	45
memory13	trial.5	26
memory13	trial.5	28
memory13	trial.5	25
memory13	trial.5	18
memory13	trial.5	29
memory13	trial.5	44
memory13	trial.5	13
memory13	trial.5	12
memory13	trial.5	8
memory13	trial.5	15
memory13	trial.5	5
memory13	trial.5	17
memory13	trial.5	30
memory14	trial.1	1
memory14	trial.1	6
memory14	trial.1	3
memory14	trial.1	5
memory14	trial.1	43
memory14	trial.1	46
memory14	trial.1	11
memory14	trial.1	34
memory14	trial.1	39
memory14	trial.1	40
memory14	trial.1	41
memory14	trial.1	44
memory14	trial.1	8
memory14	trial.1	13
memory14	trial.1	12
memory14	trial.1	42
memory14	trial.1	4
memory14	trial.1	16
memory14	trial.1	10
memory14	trial.1	37
memory14	trial.1	9
memory14	trial.1	30
memory14	trial.2	7
memory14	trial.2	25
memory14	trial.2	21
memory14	trial.2	27
memory14	trial.2	41
memory14	trial.2	42
memory14	trial.2	3
memory14	trial.2	43
memory14	trial.2	6
memory14	trial.2	5
memory14	trial.2	32
memory14	trial.2	11
memory14	trial.2	23
memory14	trial.2	38
memory14	trial.2	39
memory14	trial.2	1
memory14	trial.2	4
memory14	trial.2	16
memory14	trial.2	36
memory14	trial.2	19
memory14	trial.2	34
memory14	trial.2	12
memory14	trial.2	13
memory14	trial.2	8
memory14	trial.2	10
memory14	trial.2	44
memory14	trial.2	46
memory14	trial.2	31
memory14	trial.2	29
memory14	trial.2	30
memory14	trial.2	9
memory14	trial.3	31
memory14	trial.3	6
memory14	trial.3	5
memory14	trial.3	14
memory14	trial.3	16
memory14	trial.3	22
memory14	trial.3	36
memory14	trial.3	15
memory14	trial.3	43
memory14	trial.3	42
memory14	trial.3	41
memory14	trial.3	27
memory14	trial.3	21
memory14	trial.3	3
memory14	trial.3	38
memory14	trial.3	9
memory14	trial.3	11
memory14	trial.3	29
memory14	trial.3	30
memory14	trial.3	7
memory14	trial.3	4
memory14	trial.3	1
memory14	trial.3	8
memory14	trial.3	13
memory14	trial.3	12
memory14	trial.3	39
memory14	trial.3	40
memory14	trial.3	19
memory14	trial.3	44
memory14	trial.3	25
memory14	trial.3	35
memory14	trial.3	37
memory14	trial.3	10
memory14	trial.4	1
memory14	trial.4	2
memory14	trial.4	5
memory14	trial.4	6
memory14	trial.4	43
memory14	trial.4	3
memory14	trial.4	41
memory14	trial.4	42
memory14	trial.4	27
memory14	trial.4	21
memory14	trial.4	32
memory14	trial.4	25
memory14	trial.4	44
memory14	trial.4	11
memory14	trial.4	38
memory14	trial.4	39
memory14	trial.4	40
memory14	trial.4	16
memory14	trial.4	36
memory14	trial.4	10
memory14	trial.4	8
memory14	trial.4	13
memory14	trial.4	12
memory14	trial.4	31
memory14	trial.4	7
memory14	trial.4	29
memory14	trial.4	30
memory14	trial.4	34
memory14	trial.4	35
memory14	trial.4	37
memory14	trial.4	19
memory14	trial.4	15
memory14	trial.4	14
memory14	trial.4	9
memory14	trial.4	4
memory14	trial.4	46
memory14	trial.4	22
memory14	trial.5	1
memory14	trial.5	3
memory14	trial.5	43
memory14	trial.5	6
memory14	trial.5	5
memory14	trial.5	7
memory14	trial.5	4
memory14	trial.5	31
memory14	trial.5	29
memory14	trial.5	30
memory14	trial.5	46
memory14	trial.5	25
memory14	trial.5	44
memory14	trial.5	11
memory14	trial.5	38
memory14	trial.5	23
memory14	trial.5	39
memory14	trial.5	40
memory14	trial.5	34
memory14	trial.5	12
memory14	trial.5	8
memory14	trial.5	13
memory14	trial.5	22
memory14	trial.5	16
memory14	trial.5	36
memory14	trial.5	19
memory14	trial.5	15
memory14	trial.5	32
memory14	trial.5	42
memory14	trial.5	41
memory14	trial.5	27
memory14	trial.5	21
memory14	trial.5	35
memory14	trial.5	37
memory14	trial.5	9
memory14	trial.5	10
memory14	trial.5	14
memory15	trial.1	18
memory15	trial.1	5
memory15	trial.1	36
memory15	trial.1	16
memory15	trial.1	33
memory15	trial.1	24
memory15	trial.1	25
memory15	trial.1	38
memory15	trial.1	45
memory15	trial.1	46
memory15	trial.1	9
memory15	trial.1	4
memory15	trial.2	1
memory15	trial.2	43
memory15	trial.2	3
memory15	trial.2	29
memory15	trial.2	30
memory15	trial.2	6
memory15	trial.2	38
memory15	trial.2	45
memory15	trial.2	46
memory15	trial.2	25
memory15	trial.2	27
memory15	trial.2	42
memory15	trial.2	13
memory15	trial.2	8
memory15	trial.2	16
memory15	trial.2	36
memory15	trial.2	33
memory15	trial.2	24
memory15	trial.2	4
memory15	trial.2	18
memory15	trial.2	44
memory15	trial.2	7
memory15	trial.2	5
memory15	trial.2	34
memory15	trial.3	1
memory15	trial.3	2
memory15	trial.3	14
memory15	trial.3	26
memory15	trial.3	5
memory15	trial.3	38
memory15	trial.3	7
memory15	trial.3	30
memory15	trial.3	42
memory15	trial.3	27
memory15	trial.3	40
memory15	trial.3	44
memory15	trial.3	18
memory15	trial.3	20
memory15	trial.3	6
memory15	trial.3	41
memory15	trial.3	8
memory15	trial.3	13
memory15	trial.3	16
memory15	trial.3	36
memory15	trial.3	33
memory15	trial.3	24
memory15	trial.3	39
memory15	trial.3	25
memory15	trial.3	3
memory15	trial.3	9
memory15	trial.3	4
memory15	trial.4	1
memory15	trial.4	2
memory15	trial.4	3
memory15	trial.4	42
memory15	trial.4	27
memory15	trial.4	41
memory15	trial.4	14
memory15	trial.4	7
memory15	trial.4	6
memory15	trial.4	4
memory15	trial.4	39
memory15	trial.4	8
memory15	trial.4	13
memory15	trial.4	18
memory15	trial.4	44
memory15	trial.4	25
memory15	trial.4	38
memory15	trial.4	20
memory15	trial.4	9
memory15	trial.4	36
memory15	trial.4	24
memory15	trial.4	33
memory15	trial.4	5
memory15	trial.5	1
memory15	trial.5	2
memory15	trial.5	4
memory15	trial.5	14
memory15	trial.5	7
memory15	trial.5	29
memory15	trial.5	30
memory15	trial.5	18
memory15	trial.5	44
memory15	trial.5	46
memory15	trial.5	26
memory15	trial.5	6
memory15	trial.5	3
memory15	trial.5	42
memory15	trial.5	27
memory15	trial.5	25
memory15	trial.5	38
memory15	trial.5	20
memory15	trial.5	9
memory15	trial.5	39
memory15	trial.5	13
memory15	trial.5	8
memory15	trial.5	12
memory15	trial.5	41
memory15	trial.5	24
memory15	trial.5	33
memory15	trial.5	16
memory15	trial.5	36
memory16	trial.1	16
memory16	trial.1	3
memory16	trial.1	2
memory16	trial.1	7
memory16	trial.1	10
memory16	trial.1	13
memory16	trial.1	24
memory16	trial.1	25
memory16	trial.1	29
memory16	trial.1	30
memory16	trial.1	36
memory16	trial.1	34
memory16	trial.1	33
memory16	trial.1	35
memory16	trial.1	32
memory16	trial.1	43
memory16	trial.1	26
memory16	trial.1	41
memory16	trial.1	5
memory16	trial.1	45
memory16	trial.1	39
memory16	trial.1	46
memory16	trial.1	6
memory16	trial.2	45
memory16	trial.2	16
memory16	trial.2	36
memory16	trial.2	41
memory16	trial.2	42
memory16	trial.2	30
memory16	trial.2	28
memory16	trial.2	21
memory16	trial.2	8
memory16	trial.2	3
memory16	trial.2	13
memory16	trial.2	44
memory16	trial.2	38
memory16	trial.2	2
memory16	trial.2	33
memory16	trial.2	46
memory16	trial.2	7
memory16	trial.2	39
memory16	trial.2	20
memory16	trial.2	26
memory16	trial.2	10
memory16	trial.2	37
memory16	trial.2	35
memory16	trial.3	28
memory16	trial.3	12
memory16	trial.3	38
memory16	trial.3	23
memory16	trial.3	18
memory16	trial.3	4
memory16	trial.3	21
memory16	trial.3	1
memory16	trial.3	46
memory16	trial.3	39
memory16	trial.3	37
memory16	trial.3	35
memory16	trial.3	42
memory16	trial.3	13
memory16	trial.3	3
memory16	trial.3	10
memory16	trial.3	16
memory16	trial.3	36
memory16	trial.3	2
memory16	trial.3	34
memory16	trial.3	26
memory16	trial.3	31
memory16	trial.3	29
memory16	trial.3	30
memory16	trial.3	20
memory16	trial.3	40
memory16	trial.3	44
memory16	trial.3	7
memory16	trial.4	2
memory16	trial.4	21
memory16	trial.4	13
memory16	trial.4	41
memory16	trial.4	20
memory16	trial.4	16
memory16	trial.4	36
memory16	trial.4	12
memory16	trial.4	35
memory16	trial.4	37
memory16	trial.4	39
memory16	trial.4	8
memory16	trial.4	3
memory16	trial.4	4
memory16	trial.4	18
memory16	trial.4	38
memory16	trial.4	14
memory16	trial.4	29
memory16	trial.4	30
memory16	trial.4	28
memory16	trial.4	46
memory16	trial.4	10
memory16	trial.4	7
memory16	trial.4	40
memory16	trial.4	24
memory16	trial.4	33
memory16	trial.4	27
memory16	trial.4	15
memory16	trial.5	37
memory16	trial.5	35
memory16	trial.5	2
memory16	trial.5	3
memory16	trial.5	13
memory16	trial.5	39
memory16	trial.5	8
[truncated: 5,091 more rows]
