# Supplementary material for: Encoding of everyday objects in older adults: Episodic memory assessment in virtual reality
Source: Front Aging Neurosci. 2023 Mar 13;15:1100057. doi: 10.3389/fnagi.2023.1100057 (PMC10040840; doi:10.3389/fnagi.2023.1100057)
Supplement: Supplementary file 1 [file Data_Sheet_1.ZIP › memoryitems.csv]

object	spatial_location	novelty	familarity
dish liquid	1	1	1
pastry bag	3	1	2
pan	2	1	1
candle	1	2	1
grater	2	1	2
strainer	2	1	2
scissors	3	1	1
gloves	2	2	1
meat tenderizer	3	1	2
camera	1	2	1
italian coffee maker	1	1	2
hat	2	2	1
shoes	2	2	1
cradle knife	1	1	2
package	2	1	2
compact disk	3	2	1
ladle	2	1	1
corkscrew	1	1	1
napkin holder	3	1	2
thermos jug	2	1	2
fork	1	1	1
picture frame	3	2	2
coffee mill	2	1	2
keyboard	1	2	1
bottle	1	1	1
bench scraper	3	1	2
cup	3	1	1
pillow	1	2	2
screwdriver	3	2	2
apple corer	3	1	2
torch	1	2	1
blade sharpener	1	1	2
mouse	1	2	1
whisk	1	1	1
hairbrush	3	2	2
record	3	2	2
toothbrush	2	2	1
spaghetti tongs	1	1	2
stethoscope	2	2	2
first-aid kit	1	2	2
plate	3	1	1
drinking glass	3	1	1
cooking pot	2	1	1
can opener	1	1	1
rolling pin	2	1	2
small board	1	1	1
