# Supplementary material for: Encoding of everyday objects in older adults: Episodic memory assessment in virtual reality
Source: Front Aging Neurosci. 2023 Mar 13;15:1100057. doi: 10.3389/fnagi.2023.1100057 (PMC10040840; doi:10.3389/fnagi.2023.1100057)
Supplement: Supplementary file 1 [file Data_Sheet_1.ZIP › readme.txt]

The zipped files contain relevant data in order to reproduce the main results of
the publication. The following files are available:

1. characteristics.csv

Contains demographic characteristics and indices of cognitive
performance especially the general executive capacity:

age (integer)         := age at time of examination
edu (float)           := time spent in education (years)
gender (nominal)      := male/female
nonverbaliq (integer) := estimated fluid IQ (abstract reasoning task)
verbaliq (integer)    := estimated crystallized IQ (vocabulary task)
genExecCap (float)    := general executive capacity
                         First main component of the PCA (DS forward/ backward, TMT A/B, CBT
		         forward/backward, and phonematic/ semantic VF)

2. memoryData.csv

Raw data of learning and memory across three learning trials (trial.1 - trial.3)
and short (trial.4) and long delay free recall (trial.5). Objects (1-46) are
encoded according to recall order.

3. memoryItems.csv

Information that characterizes the 46 memory items presented. Objects are given
in presentation order. Additional information is provided regarding spatial
location, novelty, and familiarity.

4. sources.r

R source code for reproducing the main results.
