# Supplementary material for: Encoding of everyday objects in older adults: Episodic memory assessment in virtual reality
Source: Front Aging Neurosci. 2023 Mar 13;15:1100057. doi: 10.3389/fnagi.2023.1100057 (PMC10040840; doi:10.3389/fnagi.2023.1100057)
Supplement: Supplementary file 1 [file Data_Sheet_1.ZIP › source.r]

require(RBGL)
require(reshape)
require(graph)
require(Rgraphviz)
require(lmerTest)
require(lattice)
require(coin)

##     _      __ _      _              __              _   _             
##  __| |___ / _(_)_ _ (_)_ _  __ _   / _|_  _ _ _  __| |_(_)___ _ _  ___
## / _` / -_)  _| | ' \| | ' \/ _` | |  _| || | ' \/ _|  _| / _ \ ' \(_-<
## \__,_\___|_| |_|_||_|_|_||_\__, | |_|  \_,_|_||_\__|\__|_\___/_||_/__/
##                            |___/                                      

# as it says, this is pruning the graphes
pruning = function(g){
  w = sort(unlist(edgeData(g)), decr=T)
  from = sub("^(.*)\\|.*", "\\1", names(w))
  to = sub("^.*\\|(.*)\\.weight", "\\1", names(w))
  g0 = removeEdge(from[1], to[1], g)
  if(length(connectedComp(g0)) > 1)
    return(g)
  else
    return(pruning(g0))
}

# this creates the fully-fledged graph
# the function call might generate some warnings which can safely be ignored
createGraph = function(sid, data=memory, nds=nodes){
    data = subset(data, data$id %in% sprintf("memory%02i", c(sid)))
    list0 = split(data, f=data$id)
    list0 = lapply(list0, function(df) subset(df, select=c(2, 3)))
    list0 = lapply(list0, function(df) split(df, df$trial))
    list = lapply(list0, function(df) lapply(df, function(df) df[-1,2]))
    list.lag = lapply(list0, function(df) lapply(df, function(df) df[-nrow(df),2]))

    pairs = table(unlist(list.lag), unlist(list))
    for(j in 1:45)
        for(i in (j+1):46){
            pairs[j,i] = pairs[j,i] + pairs[i,j]
            pairs[i,j] = 0
        }
    expct = chisq.test(pairs)$expected

    edges = as.data.frame(subset(melt(pairs, varnames=c("from","to")), value>0))
    wght = as.data.frame(subset(melt(expct),  melt(pairs)$value>0))
    g = graphNEL(nds, edgemode="undirected")
    g = addEdge(as.character(edges$from), as.character(edges$to), g, weights=wght$value/edges$value)
    return(pruning(g))
}


# better control over plotting params
# https://stackoverflow.com/questions/29282522/setting-edge-width-in-rgraphviz
setEdgeAttr = function(graph, attribute, value, ID1, ID2 ) {

  idfunc = function(x) paste0( sort(x), collapse="~" )
  all.ids = sapply( AgEdge(graph), 
    function(e) idfunc( c( attr(e, "head"), attr( e, "tail" ))))

  sel.ids = apply(cbind( ID1, ID2 ), 1, idfunc )

  if(!all(sel.ids %in% all.ids)) stop( "only existing edges, please" )
  sel = match( sel.ids, all.ids )

  for(i in 1:length(sel)) {
    attr( attr( graph, "AgEdge" )[[ sel[i] ]], attribute ) = value[i]
  }

  return(graph)
}

# a panel function to control lattice plotting
pnl.func = function(x, y, trials, col=1, p=.01, FUN=I, ...){
  panel.grid()
  panel.xyplot(jitter(x), y, col=col, ...)
  m = tapply(y, x, mean)
  se = tapply(y, x, sd)/sqrt(table(x))*qnorm(p)
  trl = 1:trials
  trl=FUN(1:trials)
  panel.lines(trl, m, lwd=2, col=col)
  panel.lines(trl, m+se, lwd=1, col=col, lty=2)
  panel.lines(trl, m-se, lwd=1, col=col, lty=2)
}


pnl.func2 = function(x, y, ...){
  panel.grid()
  panel.xyplot(jitter(x), y, col=1, ...)
  if (is.integer(x)) x0 = min(x):max(x)
  else x0 = seq(min(x), max(x), len=50)
  p = predict(lm(y ~ x), data.frame(x=x0), interval="confidence", level=.99)
  for(i in 1:3) panel.lines(x0, p[,i], lty=floor(i/2)+1, col=2, lwd=(1-floor(i/2))+1)
  panel.abline(h=mean(y), lty=2)
}


adjecency = function(f, m = matrix(0, max(f), max(f))){
  f0 = f[-length(f)]
  fn = f[-1]
  m[rbind(cbind(f0, fn), cbind(fn, f0))] = 1
  return(m)
}


# mean path length l of g
mpl = function(g){
    remove = function(nd, g){
        if (length(nd)>0)
            return(remove(nd[-1], removeNode(nd[[1]], g)))
        else
            return(g)
    }
    cc = connectedComp(g)
    cc = cc[-which.max(sapply(cc, length))]
    g = remove(cc, g)
    n = length(nodes(g))
    return(sum(johnson.all.pairs.sp(g))/(n*(n-1)))
}


# generate a random graph with same node-edge count and weights
g.ran = function(g){
    n = length(edgeData(g))/2
    V = as.character(1:length(nodes(g)))
    gr = randomEGraph(V, edges=n)
    ft = unlist(strsplit(names(edgeData(gr)), "\\|"))
    from = ft[1:length(ft) %% 2 == 1]
    to = ft[1:length(ft) %% 2 == 0]
    edgeData(gr, from=from, to=to, "weight") = unlist(edgeData(g))
    return(gr)
}


# generate the samll world index swi = cc/l
sml.wrld = function(g, n=100){
    g.list = replicate(n, g.ran(g))
    cc = sapply(g.list, function(g) unlist(clusteringCoef(g)))
    l = sapply(g.list, function(g) mpl(g))
    out = unlist(clusteringCoef(g))/mean(cc)/(mpl(g)/mean(l))
    names(out) = "small.world"
    return(out)
}


##       _     _   _   _             _   _                             _       
##  _ __| |___| |_| |_(_)_ _  __ _  | |_| |_  ___   __ _ _ _ __ _ _ __| |_  ___
## | '_ \ / _ \  _|  _| | ' \/ _` | |  _| ' \/ -_) / _` | '_/ _` | '_ \ ' \(_-<
## | .__/_\___/\__|\__|_|_||_\__, |  \__|_||_\___| \__, |_| \__,_| .__/_||_/__/
## |_|                       |___/                 |___/         |_|           


items = read.csv("memoryitems.csv", stringsAsFactors=F)
memory = read.csv("memoryData.csv")
nodes = as.character(1:46)
item.list = as.list(items$object)
names(item.list) = nodes

old.id = c(30, 35, 36, 37, 38, 39, 42, 43, 45, 48, 52, 57, 59, 61, 62, 63, 65, 66)
young.id = c(1, 4, 5, 7, 8, 9, 10, 11, 12, 13, 14, 15, 16, 17, 18, 19, 20, 21, 22, 23, 24, 25, 26, 27, 28, 29, 31, 32, 33, 34)

g.y.pruned  = createGraph(young.id)
g.o.pruned  = createGraph(old.id)

g.isect = intersection(g.y.pruned, g.o.pruned)

# colorize nodes according to cliques of the interection graph
nds = connectedComp(g.isect)
pal = c("#007E7F", "#D3D3D3", "#337FC9", "#D55CDB", "#FF688F", "#D3D3D3", "#D3D3D3", "#D3D3D3", "#D3D3D3", "#D3D3D3", "#ECA900", "#D3D3D3", "#92DD39", "#00FDD8", "#A1FFFF", "#D3D3D3")
clst.cols = unlist(mapply(function(e, i) rep(pal[i], length(e)), nds, 1:16))
names(clst.cols) = as.list(unlist(nds))

# define node and edge attributes
defAttrs = getDefaultAttrs()
defAttrs$node$fontsize = 12
defAttrs$node$fixedsize = FALSE
defAttrs$node$shape = "ellipse"

nAttrs=list()
nAttrs$fillcolor=clst.cols
nAttrs$label=item.list

# specify graph here !!
graph = g.y.pruned
# specify graph here !!

# colorize edges according to adjacent serial positions
eAttrs=list()
serposc = ifelse(sapply(strsplit(names(edgeData(graph)), "\\|"), function(x) abs(diff(as.numeric(x))))<2, "red", "black")
names(serposc) = sub("\\|", "~", names(edgeData(graph)))
eAttrs$color=as.list(serposc)

rag = agopen(graph, "", attrs=defAttrs, nodeAttrs=nAttrs, edgeAttrs=eAttrs, layoutType="neato")

lwd = 1/unlist(edgeData(graph))
lwd = 14*(lwd - min(lwd))/max(lwd-min(lwd))+1
m = simplify2array(strsplit(names(edgeData(graph)), "\\|"))
rag = setEdgeAttr(rag, "lwd", lwd, m[1,], m[2,])

plot(rag)


##              _      _      _         _           _           
##  ___ ___ _ _(_)__ _| |  __| |_  _ __| |_ ___ _ _(_)_ _  __ _ 
## (_-</ -_) '_| / _` | | / _| | || (_-<  _/ -_) '_| | ' \/ _` |
## /__/\___|_| |_\__,_|_| \__|_|\_,_/__/\__\___|_| |_|_||_\__, |
##                                                        |___/ 

chrct = read.csv("characteristics.csv")

list0 = split(memory, f=memory$id)
list0 = lapply(list0, function(df) subset(df, select=c(2, 3)))
list0 = lapply(list0, function(df) split(df, df$trial))
list = lapply(list0, function(df) lapply(df, function(df) df[-1,2]))
list.lag = lapply(list0, function(df) lapply(df, function(df) df[-nrow(df),2]))


# compute serial clustering index (SCI) and create a data.frame
sp.clst = mapply(function(l0, l1) mapply(function(x, y) sum(abs(x-y)<2)-length(x)/23, l0, l1), list.lag, list)
clst.df = data.frame(grp=rep(c("YA", "HOA", "YA", "HOA"), c(26, 1, 4, 17)), t(sapply(sp.clst, "[", 1:5)))
# this participant has no sdfr, therefore impute median SCI
clst.df[40,6] = clst.df[40,5]
clst.df[40,5] = 0.8260870

# trial nested in ID
index.melt = melt(cbind(chrct, clst.df), id=1:9, variable_name="trial")
index.melt$trial = as.numeric(index.melt$trial)

# now model the sci
mod = lmer(log(value+2) ~ I((trial-3)^4):grp + (1|id), index.melt)
anova(mod)

# plot the observed and predicted sci
tp = trellis.par.get()
tp$strip.background$col = c("#FFEFDB", "#EEDFCC", "#CDC0B0")
trellis.par.set(tp)

xyplot(log(value+2) ~ trial|grp, panel=pnl.func, trial=5, index.melt)
plot(mod, fitted(.) ~ trial|grp, panel=pnl.func, trials=5, cex=.7, abline=0)


#                           _   _         _         _     
#    ___ ___ _ __  __ _ _ _| |_(_)__   __| |_  _ __| |_   
#   (_-</ -_) '  \/ _` | ' \  _| / _| / _| | || (_-<  _|_ 
#   /__/\___|_|_|_\__,_|_||_\__|_\__| \__|_|\_,_/__/\__(_)
#                    semantic clustering

path.list = vector("list", 0)

# shortest path maximizing Lin's Semantic Similarity starting in the primacy region
path.list$'1' = c(1, 39, 6, 10, 37, 35, 26, 14, 23, 5, 11, 30, 44, 18, 45, 46, 4, 31, 22, 40, 25, 20, 15, 3, 43, 42, 27, 41, 17, 21, 34, 38, 8, 12, 28, 29, 9, 7, 19, 33, 24, 2, 36, 16, 32, 13)

# shortest path maximizing Lin's Semantic Similarity starting in the regency region
path.list$'46' = c(46, 35, 37, 10, 6, 39, 1, 22, 2, 33, 24, 32, 26, 19, 4, 31, 36, 16, 13, 38, 34, 21, 17, 41, 27, 42, 43, 3, 15, 20, 25, 40, 8, 12, 28, 45, 18, 44, 30, 11, 5, 23, 14, 7, 9, 29)

# compute semantic clustering indices
s.idx = vector("list", 2)
for(i in c(1:2)){
    adj = adjecency(path.list[[i]])

    s.idx[[i]] = mapply(function(l0, l1)
        mapply(function(x, y) sum(adj[cbind(x, y)])-length(x)/23
             , l0, l1)
      , list.lag, list)
    s.idx[[i]] = sapply(s.idx[[i]], "[", 1:5)
}

# compute average semantic clustering index
s.idx = Reduce("+", s.idx)/2

# add group data
index.df = data.frame(grp=rep(c("YA", "HOA", "YA", "HOA"), c(26, 1, 4, 17)), indx = t(s.idx))
index.df[40,6] = index.df[40,5]
index.df[40,5] = 3.978261 # we once again have to inpute the median SCI for the participant missing sdfr
names(index.df)[-1] = paste("trial", 1:5, sep=".")

index.melt = melt(cbind(chrct, index.df), id=1:9, variable_name="trial")
index.melt$trial = as.numeric(index.melt$trial)

# now model the semantic clustering index
mod = lmer(sqrt(value+2) ~ grp+sin((trial-1)/2*pi)+log(trial) + (log(trial)|id), index.melt)
anova(mod)

# plot the predicted and observed semantic clustering index
plot(mod,  fitted(.)^2-2 ~ trial|grp, panel=pnl.func, trials=5, cex=.7, abline=0)

xyplot(value ~ trial, group=grp, pch=4,
       panel=panel.superpose,
       panel.groups = function(x, y, col, col.symbol, p=.05, trials=5, ...) pnl.func(x, y, trials, col=col.symbol, p, ...),
       abline=0, data = index.melt,
       key = list(title="observed semantic clustering index",
                  text=list(c("older participants"), cex=0.8),
                  points=list(pch=4, cex=.9, col="#0080ff"),
                  text=list(c("younger participants"), cex=0.8),
                  points=list(pch=4, cex=.9, col="#ff00ff"),
                  corner=c(.2, .99))
)


##                _ _                  _    _ 
##  ____ __  __ _| | | __ __ _____ _ _| |__| |
## (_-< '  \/ _` | | | \ V  V / _ \ '_| / _` |
## /__/_|_|_\__,_|_|_|  \_/\_/\___/_| |_\__,_|


# determine a 30-fold replicated swi
set.seed(12345)
yng.sw = replicate(30, sml.wrld(g.y.pruned))
old.sw = replicate(30, sml.wrld(g.o.pruned))
smlwrld = rbind(data.frame(sw=old.sw, grp=as.factor("hoa")), data.frame(sw=yng.sw, grp=as.factor("ya")))

wilcox_test(sw ~grp, smlwrld) # small changes are conceiveable due to randomness
with(smlwrld, tapply(sw, grp, function(x) c(median(x), mean(x), sd(x))))
